# Supplementary material for: Efficacy and Safety of Dexmedetomidine Premedication in Balanced Anesthesia: A Systematic Review and Meta-Analysis in Dogs
Source: Animals (Basel). 2021 Nov 14;11(11):3254. doi: 10.3390/ani11113254 (PMC8614454; doi:10.3390/ani11113254)
Supplement: Supplementary file 1 [file animals-11-03254-s001.zip]

Archive with 1 entries (1 files):
- animals-1455469-supplementary.pdf
